# Supplementary material for: Beneficial Effects of Mineralocorticoid Receptor Antagonism on Myocardial Fibrosis in an Experimental Model of the Myxomatous Degeneration of the Mitral Valve
Source: Int J Mol Sci. 2020 Jul 28;21(15):5372. doi: 10.3390/ijms21155372 (PMC7432373; doi:10.3390/ijms21155372)
Supplement: Supplementary file 1 [file ijms-21-05372-s001.zip]

Archive with 2 entries (2 files):
- ijms-863715 Supplemental Figure S1 - Primers used in real time PCR analysis.pdf
- ijms-863715 Supplemental Table S1 .pdf
